# Supplementary material for: Asymmetric Synthesis of Contact Sex Pheromone of Tetropium fuscum and Its Enantiomer
Source: Molecules. 2022 Oct 14;27(20):6897. doi: 10.3390/molecules27206897 (PMC9611917; doi:10.3390/molecules27206897)
Supplement: Supplementary file 1 [file molecules-27-06897-s001.zip]

Archive with 1 entries (1 files):
- molecules-1964432-supplementary.pdf
